# Supplementary material for: Enhancing the Efficacy of CAR-T Cell Production Using BX795 and Rosuvastatin in a Serum-Free Medium
Source: Int J Mol Sci. 2025 Mar 25;26(7):2988. doi: 10.3390/ijms26072988 (PMC11988885; doi:10.3390/ijms26072988)
Supplement: Supplementary file 1 [file ijms-26-02988-s001.zip]

Archive with 1 entries (1 files):
- ijms-3516206-supplementary.pdf
